# Supplementary material for: Proton and alpha radiation-induced mutational profiles in human cells
Source: Sci Rep. 2023 Jun 16;13:9791. doi: 10.1038/s41598-023-36845-3 (PMC10275862; doi:10.1038/s41598-023-36845-3)
Supplement: Supplementary file 6 — Supplementary Table 2. [file 41598_2023_36845_MOESM6_ESM.xlsx]

## Sheet: SNVs
MutationType
